# Supplementary material for: Effect of Moderate to Severe Hepatic Steatosis on Vaccine Immunogenicity against Wild-Type and Mutant Virus and COVID-19 Infection among BNT162b2 Recipients
Source: Vaccines (Basel). 2023 Feb 21;11(3):497. doi: 10.3390/vaccines11030497 (PMC10054100; doi:10.3390/vaccines11030497)
Supplement: Supplementary file 1 [file vaccines-11-00497-s001.zip]

Archive with 1 entries (1 files):
- vaccines-2188829-supplementary.pdf
